# Supplementary material for: Diacetyl control during brewery fermentation via adaptive laboratory engineering of the lager yeast Saccharomyces pastorianus
Source: J Ind Microbiol Biotechnol. 2018 Oct 10;45(12):1103–12. doi: 10.1007/s10295-018-2087-4 (PMC6267509; doi:10.1007/s10295-018-2087-4)
Supplement: Supplementary file 2 — 130 mutations observed in the variant strains Isolate 8 relative to A15 (XLSX 22 kb) [file 10295_2018_2087_MOESM2_ESM.xlsx]

## Sheet: A15_vs_A15_iso8_unique_nonsym_s
CHROM	POS	REF	ALT	ANN[*].ALLELE	ANN[*].EFFECT	ANN[*].IMPACT	ANN[*].GENE	ANN[*].GENEID	ANN[*].HGVS_C	ANN[*].HGVS_P	GEN[1].GT
Scerevisiae_A62_chromosome_IV	54912	G	A	A	missense_variant	MODERATE	WHI4	YDL224C	c.784C>T	p.Pro262Ser	0/1
Scerevisiae_A62_chromosome_IV	94489	C	T	T	missense_variant	MODERATE	RTN2	YDL204W	c.188C>T	p.Ser63Phe	0/1
Scerevisiae_A62_chromosome_IV	401802	G	A	A	missense_variant	MODERATE	MPS1	YDL028C	c.476C>T	p.Ser159Phe	0/1
Scerevisiae_A62_chromosome_IV	437357	A	G	G	missense_variant	MODERATE	RPT2	YDL007W	c.1114A>G	p.Ser372Gly	0/1
Scerevisiae_A62_chromosome_IV	691578	G	A	A	missense_variant	MODERATE	MTC5	YDR128W	c.74G>A	p.Gly25Asp	0/1
Scerevisiae_A62_chromosome_IV	881689	G	T	T	missense_variant	MODERATE	HTA1	YDR225W	c.131G>T	p.Arg44Ile	0/1
Scerevisiae_A62_chromosome_IV	962830	C	T	T	missense_variant	MODERATE	CCC2	YDR270W	c.2234C>T	p.Thr745Ile	0/1
Scerevisiae_A62_chromosome_V	107706	C	T	T	missense_variant	MODERATE	GEA2	YEL022W	c.4139C>T	p.Thr1380Met	0/1
Scerevisiae_A62_chromosome_V	173671	G	A	A	missense_variant	MODERATE	PRP22	YER013W	c.3143G>A	p.Gly1048Asp	0/1
Scerevisiae_A62_chromosome_V	328429	G	A	A	missense_variant	MODERATE	PTC2	YER089C	c.923C>T	p.Ser308Phe	0/1
Scerevisiae_A62_chromosome_V	508704	G	A	A	missense_variant	MODERATE	RPH1	YER169W	c.97G>A	p.Ala33Thr	0/1
Scerevisiae_A62_chromosome_VI	178469	G	A	A	missense_variant	MODERATE	CDC14	YFR028C	c.236C>T	p.Ala79Val	1/1
Scerevisiae_A62_chromosome_VII	193032	G	A	A	missense_variant	MODERATE	RAD54	YGL163C	c.1805C>T	p.Ser602Phe	0/1
Scerevisiae_A62_chromosome_VII	445005	G	A	A	missense_variant	MODERATE	PGD1	YGL025C	c.7C>T	p.Pro3Ser	0/1
Scerevisiae_A62_chromosome_VII	595898	C	T	T	missense_variant	MODERATE	VHT1	YGR065C	c.1084G>A	p.Val362Ile	0/1
Scerevisiae_A62_chromosome_VII	606968	G	A	A	missense_variant	MODERATE	ROM1	YGR070W	c.2032G>A	p.Gly678Ser	0/1
Scerevisiae_A62_chromosome_VII	980842	C	T	T	missense_variant	MODERATE	MES1	YGR264C	c.725G>A	p.Gly242Asp	0/1
Scerevisiae_A62_chromosome_VIII	314490	G	A	A	missense_variant	MODERATE	GRE3	YHR104W	c.958G>A	p.Asp320Asn	0/1
Scerevisiae_A62_chromosome_VIII	453434	G	A	A	missense_variant	MODERATE	OYE2	YHR179W	c.767G>A	p.Gly256Asp	0/1
Scerevisiae_A62_chromosome_VIII	500909	G	A	A	missense_variant	MODERATE	SCH9	YHR205W	c.1378G>A	p.Glu460Lys	0/1
Scerevisiae_A62_chromosome_IX	69552	C	T	T	missense_variant	MODERATE	SSL2	YIL143C	c.185G>A	p.Gly62Glu	0/1
Scerevisiae_A62_chromosome_IX	79396	G	A	A	missense_variant	MODERATE	TMA108	YIL137C	c.88C>T	p.Pro30Ser	0/1
Scerevisiae_A62_chromosome_IX	144860	C	T	T	missense_variant	MODERATE	SEC24	YIL109C	c.1816G>A	p.Ala606Thr	0/1
Scerevisiae_A62_chromosome_IX	263319	C	T	T	missense_variant	MODERATE	NOT3	YIL038C	c.430G>A	p.Val144Met	0/1
Scerevisiae_A62_chromosome_X	65199	G	A	A	missense_variant	MODERATE	UBP12	YJL197W	c.2536G>A	p.Gly846Arg	0/1
Scerevisiae_A62_chromosome_X	230217	G	A	A	stop_gained	HIGH	MEF2	YJL102W	c.27G>A	p.Trp9*	0/1
Scerevisiae_A62_chromosome_X	470209	C	T	T	missense_variant	MODERATE	TES1	YJR019C	c.977G>A	p.Arg326His	0/1
Scerevisiae_A62_chromosome_X	678843	G	A	A	missense_variant	MODERATE	IML1	YJR138W	c.2258G>A	p.Ser753Asn	0/1
Scerevisiae_A62_chromosome_XI	429922	G	A	A	missense_variant	MODERATE	URB1	YKL014C	c.245C>T	p.Thr82Ile	0/1
Scerevisiae_A62_chromosome_XI	473102	G	A	A	missense_variant	MODERATE	TOF2	YKR010C	c.1022C>T	p.Thr341Ile	0/1
Scerevisiae_A62_chromosome_XI	549252	C	T	T	missense_variant	MODERATE	DYN1	YKR054C	c.11234G>A	p.Arg3745Gln	0/1
Scerevisiae_A62_chromosome_XII	7483	C	T	T	missense_variant	MODERATE	GTT2	YLL060C	c.412G>A	p.Gly138Arg	0/1
Scerevisiae_A62_chromosome_XII	91657	C	T	T	missense_variant	MODERATE	KNS1	YLL019C	c.2006G>A	p.Arg669Lys	0/1
Scerevisiae_A62_chromosome_XII	207101	C	T	T	missense_variant	MODERATE	RIC1	YLR039C	c.1522G>A	p.Val508Ile	0/1
Scerevisiae_A62_chromosome_XII	464910	C	T	T	missense_variant	MODERATE	VTA1	YLR181C	c.616G>A	p.Val206Ile	0/1
Scerevisiae_A62_chromosome_XII	485460	G	A	A	missense_variant	MODERATE	PEX13	YLR191W	c.335G>A	p.Gly112Glu	0/1
Scerevisiae_A62_chromosome_XII	507127	G	A	A	stop_gained	HIGH	HRD3	YLR207W	c.2478G>A	p.Trp826*	0/1
Scerevisiae_A62_chromosome_XII	655390	G	A	A	missense_variant	MODERATE	YLR287C	YLR287C	c.608C>T	p.Pro203Leu	0/1
Scerevisiae_A62_chromosome_XII	864274	C	T	T	missense_variant	MODERATE	AFG2	YLR397C	c.603G>A	p.Met201Ile	0/1
Scerevisiae_A62_chromosome_XIII	4156	C	T	T	missense_variant	MODERATE	ERO1	YML130C	c.590G>A	p.Gly197Asp	0/1
Scerevisiae_A62_chromosome_XIII	4669	G	A	A	missense_variant	MODERATE	ERO1	YML130C	c.77C>T	p.Ala26Val	0/1
Scerevisiae_A62_chromosome_XIII	86091	C	T	T	missense_variant	MODERATE	AIM33	YML087C	c.757G>A	p.Asp253Asn	0/1
Scerevisiae_A62_chromosome_XIII	127190	G	A	A	missense_variant	MODERATE	POB3	YML069W	c.301G>A	p.Val101Ile	0/1
Scerevisiae_A62_chromosome_XIII	197505	C	T	T	missense_variant	MODERATE	USA1	YML029W	c.809C>T	p.Thr270Ile	0/1
Scerevisiae_A62_chromosome_XIII	314014	C	T	T	missense_variant	MODERATE	EIS1	YMR031C	c.64G>A	p.Gly22Arg	0/1
Scerevisiae_A62_chromosome_XIII	452681	C	T	T	missense_variant	MODERATE	ILV2	YMR108W	c.574C>T	p.Pro192Ser	0/1
Scerevisiae_A62_chromosome_XIII	747709	C	T	T	missense_variant	MODERATE	PET111	YMR257C	c.1141G>A	p.Ala381Thr	0/1
Scerevisiae_A62_chromosome_XIV	10369	C	T	T	missense_variant	MODERATE	PEX6	YNL329C	c.2037G>A	p.Met679Ile	0/1
Scerevisiae_A62_chromosome_XIV	414454	CAAAAAAAAAG	CAAAAAAAAAAG	CAAAAAAAAAAG	frameshift_variant	HIGH	POL1	YNL102W	c.400dupA	p.Ser134fs	0/1
Scerevisiae_A62_chromosome_XIV	427546	C	T	T	missense_variant	MODERATE	RPS7B	YNL096C	c.238G>A	p.Asp80Asn	0/1
Scerevisiae_A62_chromosome_XIV	620258	C	T	T	missense_variant	MODERATE	PRP2	YNR011C	c.871G>A	p.Ala291Thr	0/1
Scerevisiae_A62_chromosome_XIV	642885	C	T	T	missense_variant	MODERATE	YNR021W	YNR021W	c.341C>T	p.Ser114Phe	0/1
Scerevisiae_A62_chromosome_XV	139342	C	T	T	missense_variant	MODERATE	DUF1	YOL087C	c.2548G>A	p.Val850Ile	0/1
Scerevisiae_A62_chromosome_XV	345838	G	A	A	missense_variant	MODERATE	PET127	YOR017W	c.1357G>A	p.Asp453Asn	0/1
Scerevisiae_A62_chromosome_XV	365058	G	A	A	missense_variant	MODERATE	STI1	YOR027W	c.926G>A	p.Gly309Asp	0/1
Scerevisiae_A62_chromosome_XV	379706	G	A	A	missense_variant	MODERATE	AKR2	YOR034C	c.584C>T	p.Ala195Val	0/1
Scerevisiae_A62_chromosome_XV	474934	G	A	A	missense_variant	MODERATE	PTC5	YOR090C	c.1456C>T	p.Pro486Ser	0/1
Scerevisiae_A62_chromosome_XV	592429	GTTTTTTTTTTTTG	GTTTTTTTTTTTG	GTTTTTTTTTTTG	frameshift_variant	HIGH	SPP2	YOR148C	c.63delA	p.Asn25fs	0/1
Scerevisiae_A62_chromosome_XV	682469	G	A	A	missense_variant	MODERATE	THI72	YOR192C	c.1421C>T	p.Thr474Ile	0/1
Scerevisiae_A62_chromosome_XV	834579	C	T	T	missense_variant	MODERATE	SNF2	YOR290C	c.2181G>A	p.Met727Ile	0/1
Scerevisiae_A62_chromosome_XV	928686	G	A	A	missense_variant	MODERATE	KRE5	YOR336W	c.2398G>A	p.Ala800Thr	0/1
Scerevisiae_A62_chromosome_XV	932235	G	A	A	stop_gained	HIGH	TEA1	YOR337W	c.1376G>A	p.Trp459*	0/1
Scerevisiae_A62_chromosome_XVI	122130	G	A	A	missense_variant	MODERATE	NEW1	YPL226W	c.143G>A	p.Ser48Asn	0/1
Scerevisiae_A62_chromosome_XVI	224935	G	A	A	missense_variant	MODERATE	COX10	YPL172C	c.575C>T	p.Ser192Phe	0/1
Scerevisiae_A62_chromosome_XVI	479126	G	A	A	missense_variant	MODERATE	YPL039W	YPL039W	c.52G>A	p.Glu18Lys	0/1
Scerevisiae_A62_chromosome_XVI	660124	C	T	T	missense_variant	MODERATE	TAH18	YPR048W	c.1145C>T	p.Pro382Leu	0/1
Scerevisiae_A62_chromosome_XVI	779566	C	T	T	missense_variant	MODERATE	THI22	YPR121W	c.136C>T	p.Pro46Ser	0/1
Seubayanus_FM1318_chromosome_1	53552	CAAAAAAAAT	CAAAAAAAAAT	CAAAAAAAAAT	frameshift_variant	HIGH	MTW1	YAL034W-A	c.422dupA	p.Asn141fs	1/1
Seubayanus_FM1318_chromosome_2	123807	G	A	A	missense_variant	MODERATE	SAS3	YBL052C	c.2080C>T	p.Leu694Phe	0/1
Seubayanus_FM1318_chromosome_2	157485	G	A	A	missense_variant	MODERATE	YBL036C	YBL036C	c.50C>T	p.Ala17Val	0/1
Seubayanus_FM1318_chromosome_2	538832	G	C	C	missense_variant	MODERATE	DOP1	YDR141C	c.666C>G	p.Phe222Leu	0/1
Seubayanus_FM1318_chromosome_2	718607	G	A	A	missense_variant	MODERATE	LYS4	YDR234W	c.1900G>A	p.Glu634Lys	0/1
Seubayanus_FM1318_chromosome_2	773295	G	A	A	missense_variant	MODERATE	PEX10	YDR265W	c.874G>A	p.Asp292Asn	0/1
Seubayanus_FM1318_chromosome_2	995134	G	A	A	missense_variant	MODERATE	ARO10	YDR380W	c.418G>A	p.Glu140Lys	0/1
Seubayanus_FM1318_chromosome_3	26918	G	A	A	missense_variant	MODERATE	SPB1	YCL054W	c.190G>A	p.Ala64Thr	0/1
Seubayanus_FM1318_chromosome_3	134133	G	A	A	missense_variant	MODERATE	POL4	YCR014C	c.1247C>T	p.Ala416Val	0/1
Seubayanus_FM1318_chromosome_4	140497	C	T	T	missense_variant	MODERATE	GLT1	YDL171C	c.5659G>A	p.Gly1887Arg	0/1
Seubayanus_FM1318_chromosome_4	154059	C	T	T	missense_variant	MODERATE	FAP7	YDL166C	c.307G>A	p.Asp103Asn	0/1
Seubayanus_FM1318_chromosome_4	186274	C	T	T	missense_variant	MODERATE	COP1	YDL145C	c.2320G>A	p.Ala774Thr	0/1
Seubayanus_FM1318_chromosome_4	233622	G	A	A	missense_variant	MODERATE	UBP1	YDL122W	c.739G>A	p.Ala247Thr	0/1
Seubayanus_FM1318_chromosome_4	613749	C	T	T	missense_variant	MODERATE	MMS4	YBR098W	c.1901C>T	p.Ala634Val	0/1
Seubayanus_FM1318_chromosome_4	791937	G	A	A	missense_variant	MODERATE	BEM1	YBR200W	c.86G>A	p.Arg29His	0/1
Seubayanus_FM1318_chromosome_5	107731	C	T	T	missense_variant	MODERATE	RIP1	YEL024W	c.305C>T	p.Pro102Leu	0/1
Seubayanus_FM1318_chromosome_5	431437	C	T	T	missense_variant	MODERATE	PMD1	YER132C	c.158G>A	p.Gly53Asp	0/1
Seubayanus_FM1318_chromosome_5	474801	C	T	T	missense_variant	MODERATE	BEM2	YER155C	c.6032G>A	p.Ser2011Asn	0/1
Seubayanus_FM1318_chromosome_7	275675	G	A	A	missense_variant	MODERATE	MET13	YGL125W	c.1024G>A	p.Val342Ile	0/1
Seubayanus_FM1318_chromosome_7	329575	C	T	T	missense_variant	MODERATE	VPS45	YGL095C	c.1048G>A	p.Glu350Lys	0/1
Seubayanus_FM1318_chromosome_7	405092	G	A	A	missense_variant	MODERATE	TIF4632	YGL049C	c.1787C>T	p.Pro596Leu	0/1
Seubayanus_FM1318_chromosome_7	528450	C	T	T	missense_variant	MODERATE	YGR026W	YGR026W	c.284C>T	p.Ser95Phe	0/1
Seubayanus_FM1318_chromosome_7	567576	G	A	A	missense_variant	MODERATE	TFC4	YGR047C	c.1538C>T	p.Thr513Ile	0/1
Seubayanus_FM1318_chromosome_7	604508	C	T	T	missense_variant	MODERATE	YGR067C	YGR067C	c.1150G>A	p.Ala384Thr	0/1
Seubayanus_FM1318_chromosome_7	697548	C	T	T	missense_variant	MODERATE	SPT6	YGR116W	c.1982C>T	p.Ser661Phe	0/1
Seubayanus_FM1318_chromosome_7	777805	G	A	A	missense_variant	MODERATE	CHO2	YGR157W	c.2137G>A	p.Gly713Ser	0/1
Seubayanus_FM1318_chromosome_7	968252	A	T	T	missense_variant	MODERATE	COQ6	YGR255C	c.1273T>A	p.Leu425Met	0/1
Seubayanus_FM1318_chromosome_7	1044445	G	A	A	missense_variant	MODERATE	YPS6	YIR039C	c.908C>T	p.Ala303Val	0/1
Seubayanus_FM1318_chromosome_15	34483	G	A	A	missense_variant	MODERATE	ARG8	YOL140W	c.1025G>A	p.Arg342His	0/1
Seubayanus_FM1318_chromosome_15	365028	G	A	A	missense_variant	MODERATE	RPN1	YHR027C	c.280C>T	p.Pro94Ser	0/1
Seubayanus_FM1318_chromosome_15	428132	G	A	A	missense_variant	MODERATE	DYS1	YHR068W	c.973G>A	p.Val325Ile	0/1
Seubayanus_FM1318_chromosome_15	465486	G	A	A	missense_variant	MODERATE	KSP1	YHR082C	c.2603C>T	p.Ser868Phe	0/1
Seubayanus_FM1318_chromosome_15	466894	C	A	A	missense_variant	MODERATE	KSP1	YHR082C	c.1195G>T	p.Val399Leu	0/1
Seubayanus_FM1318_chromosome_15	557348	G	A	A	missense_variant	MODERATE	YHR127W	YHR127W	c.188G>A	p.Arg63Lys	0/1
Seubayanus_FM1318_chromosome_15	592570	G	C	C	missense_variant	MODERATE	SKG6	YHR149C	c.1654C>G	p.Pro552Ala	0/1
Seubayanus_FM1318_chromosome_15	659232	G	A	A	missense_variant	MODERATE	STB5	YHR178W	c.811G>A	p.Ala271Thr	0/1
Seubayanus_FM1318_chromosome_9	60529	C	T	T	missense_variant	MODERATE	SSL2	YIL143C	c.790G>A	p.Ala264Thr	0/1
Seubayanus_FM1318_chromosome_9	74199	C	T	T	missense_variant	MODERATE	VHS2	YIL135C	c.403G>A	p.Ala135Thr	0/1
Seubayanus_FM1318_chromosome_10	309343	C	T	T	missense_variant	MODERATE	MPM1	YJL066C	c.5G>A	p.Gly2Glu	1/1
Seubayanus_FM1318_chromosome_10	520953	C	A	A	missense_variant	MODERATE	RAD7	YJR052W	c.923C>A	p.Thr308Lys	0/1
Seubayanus_FM1318_chromosome_11	432112	C	T	T	missense_variant	MODERATE	NA	NA	c.1429G>A	p.Ala477Thr	0/1
Seubayanus_FM1318_chromosome_12	212797	G	A	A	missense_variant	MODERATE	RAD5	YLR032W	c.3434G>A	p.Arg1145Lys	0/1
Seubayanus_FM1318_chromosome_12	426878	C	T	T	missense_variant	MODERATE	NHA1	YLR138W	c.2822C>T	p.Ala941Val	0/1
Seubayanus_FM1318_chromosome_12	440905	G	A	A	missense_variant	MODERATE	YLR146W-A	YLR146W-A	c.52G>A	p.Glu18Lys	0/1
Seubayanus_FM1318_chromosome_12	625196	G	A	A	missense_variant	MODERATE	HAP1	YLR256W	c.3725G>A	p.Gly1242Glu	0/1
Seubayanus_FM1318_chromosome_13	171341	C	T	T	missense_variant	MODERATE	NTE1	YML059C	c.37G>A	p.Ala13Thr	0/1
Seubayanus_FM1318_chromosome_13	210436	G	A	A	missense_variant	MODERATE	SRC1	YML034W	c.545G>A	p.Ser182Asn	0/1
Seubayanus_FM1318_chromosome_13	227738	ATTTTTTTC	ATTTTTTC	ATTTTTTC	frameshift_variant	HIGH	NSE5	YML023C	c.1604delA	p.Asn537fs	0/1
Seubayanus_FM1318_chromosome_13	593253	G	A	A	missense_variant	MODERATE	EAR1	YMR171C	c.989C>T	p.Thr330Ile	0/1
Seubayanus_FM1318_chromosome_13	676104	G	A	A	missense_variant	MODERATE	YMR209C	YMR209C	c.500C>T	p.Thr167Ile	0/1
Seubayanus_FM1318_chromosome_13	677132	G	A	A	missense_variant	MODERATE	YMR210W	YMR210W	c.352G>A	p.Glu118Lys	0/1
Seubayanus_FM1318_chromosome_13	714775	G	A	A	missense_variant	MODERATE	MTF1	YMR228W	c.631G>A	p.Asp211Asn	0/1
Seubayanus_FM1318_chromosome_13	745856	C	T	T	missense_variant	MODERATE	ZRC1	YMR243C	c.733G>A	p.Gly245Ser	0/1
Seubayanus_FM1318_chromosome_14	541643	G	A	A	stop_gained	HIGH	NCE103	YNL036W	c.571C>T	p.Gln191*	0/1
Seubayanus_FM1318_chromosome_14	703823	G	A	A	missense_variant	MODERATE	FPK1	YNR047W	c.299G>A	p.Gly100Asp	0/1
Seubayanus_FM1318_chromosome_8	193324	C	T	T	missense_variant	MODERATE	WHI2	YOR043W	c.1153C>T	p.His385Tyr	0/1
Seubayanus_FM1318_chromosome_8	429276	C	T	T	missense_variant	MODERATE	ALE1	YOR175C	c.1432G>A	p.Gly478Arg	0/1
Seubayanus_FM1318_chromosome_16	198281	G	A	A	stop_gained	HIGH	TRE1	YPL176C	c.193C>T	p.Arg65*	0/1
Seubayanus_FM1318_chromosome_16	396681	G	T	T	missense_variant	MODERATE	YTA6	YPL074W	c.528G>T	p.Lys176Asn	0/1
Seubayanus_FM1318_chromosome_16	600166	G	A	A	missense_variant	MODERATE	NA	NA	c.166C>T	p.Pro56Ser	0/1
Seubayanus_FM1318_chromosome_16	629765	G	A	A	missense_variant	MODERATE	TIP41	YPR040W	c.943G>A	p.Glu315Lys	0/1
Seubayanus_FM1318_chromosome_16	648182	G	A	A	missense_variant	MODERATE	SMK1	YPR054W	c.403G>A	p.Asp135Asn	0/1
Seubayanus_FM1318_chromosome_16	726048	G	A	A	missense_variant	MODERATE	RPN7	YPR108W	c.644G>A	p.Gly215Asp	0/1
